# Supplementary material for: Large-Scale Screening and Identification of S-RNase Alleles in Chinese and European Apricot Accessions Reveal Their Diversity and Geographic Distribution Patterns
Source: Int J Mol Sci. 2025 Sep 5;26(17):8667. doi: 10.3390/ijms26178667 (PMC12428848; doi:10.3390/ijms26178667)
Supplement: Supplementary file 1 [file ijms-26-08667-s001.zip]

Archive with 9 entries (8 files):
- ijms-3793935-Supplementary Materials-proof/
- ijms-3793935-Supplementary Materials-proof/Table S1.xlsx
- ijms-3793935-Supplementary Materials-proof/Table S2.xlsx
- ijms-3793935-Supplementary Materials-proof/Table S3.xlsx
- ijms-3793935-Supplementary Materials-proof/Table S4.xlsx
- ijms-3793935-Supplementary Materials-proof/Table S5.xlsx
- ijms-3793935-Supplementary Materials-proof/Table S6.xlsx
- ijms-3793935-Supplementary Materials-proof/full sequence aligment.pptx
- ijms-3793935-Supplementary Materials-proof/phylogenetic tree file.nwk
