# Supplementary material for: Large-Scale Screening and Identification of S-RNase Alleles in Chinese and European Apricot Accessions Reveal Their Diversity and Geographic Distribution Patterns
Source: Int J Mol Sci. 2025 Sep 5;26(17):8667. doi: 10.3390/ijms26178667 (PMC12428848; doi:10.3390/ijms26178667)
Supplement: Supplementary file 1 [file ijms-26-08667-s001.zip › ijms-3793935-Supplementary Materials-proof/Table S1.xlsx]

## Sheet: Sheet1
Table S1 Correlation between S-genotype and flesh color
No.	Cultivar	Province, Country of origin	S-genotype	Flesh color	Number
3	Beishandabian	Beijing, China	S10S53	light yellow	4
16	Honghuomeizi	Beijing, China	S8S53	light yellow
70	Yuzaoguan	Henan province, China	S9S53	light yellow
122	Saimaiti	Xinjiang, China	S24S53	light yellow
5	Chuanling	Beijing, China	S8S53	white	11
8	Fangshanxiangbai	Beijing, China	S17S53	white
31	Longquanwuxiangbai	Beijing, China	S53S106	white
37	Shanbaixing	Beijing, China	S17S53	white
39	Xiaoyubada	Beijing, China	S23S53	white
41	Zaoxiangbai	Beijing, China	S10S53	white
44	Wanxiangbai	Tianjin province, China	S17S53	white
105	Yinxiangbai	Shaanxi province, China	S36S53	white
116	Kuikepiman	Xinjiang, China	S11S53	white
131	Xiaopuxiangbai	China	S17S53	white
133	Yinxing	China	S23S53	white
55	Shizixing	Hebei province, China	S10S53	yellow	4
62	Zaohuang	Hebei province, China	S9S53	yellow
151	Rumjanaja	Czech Republic	S8S53	yellow
11	H21-25	Beijing, China	S23S53	yellow
