# Supplementary material for: Large-Scale Screening and Identification of S-RNase Alleles in Chinese and European Apricot Accessions Reveal Their Diversity and Geographic Distribution Patterns
Source: Int J Mol Sci. 2025 Sep 5;26(17):8667. doi: 10.3390/ijms26178667 (PMC12428848; doi:10.3390/ijms26178667)
Supplement: Supplementary file 1 [file ijms-26-08667-s001.zip › ijms-3793935-Supplementary Materials-proof/Table S2.xlsx]

## Sheet: Sheet1
region	S10	S102	S103	S105	S11	S13	S14	S16	S17	S23	S24	S25	S36	S49	S52	S53	S66	S8	S9	S93	S95	Other
Central China	0	2	0	0	2	1	0	0	0	0	0	0	0	0	0	1	0	0	1	0	0	5
East China	0	2	0	0	5	0	0	2	0	0	0	0	2	0	0	0	0	0	1	0	0	4
North China	7	1	4	0	15	1	3	4	8	2	5	0	5	2	2	12	5	17	8	2	3	9
Northeast China	1	0	0	0	0	0	0	1	0	0	0	0	0	0	0	0	0	2	0	0	0	3
Northwest China	1	2	0	3	2	2	4	11	1	1	3	3	2	8	1	4	9	3	0	2	0	7

## Sheet: Chi2_test
parametre	value
χ²	133.435
p value	0.000485235
df	84

## Sheet: Expected_freq
region	S10	S102	S103	S105	S11	S13	S14	S16	S17	S23	S24	S25	S36	S49	S52	S53	S66	S8	S9	S93	S95	Other
Central China	0.493151	0.383562	0.219178	0.164384	1.31507	0.219178	0.383562	0.986301	0.493151	0.164384	0.438356	0.164384	0.493151	0.547945	0.164384	0.931507	0.767123	1.20548	0.547945	0.219178	0.164384	1.53425
East China	0.657534	0.511416	0.292237	0.219178	1.75342	0.292237	0.511416	1.31507	0.657534	0.219178	0.584475	0.219178	0.657534	0.730594	0.219178	1.24201	1.02283	1.60731	0.730594	0.292237	0.219178	2.04566
North China	4.72603	3.6758	2.10046	1.57534	12.6027	2.10046	3.6758	9.45205	4.72603	1.57534	4.20091	1.57534	4.72603	5.25114	1.57534	8.92694	7.3516	11.5525	5.25114	2.10046	1.57534	14.7032
Northeast China	0.287671	0.223744	0.127854	0.0958904	0.767123	0.127854	0.223744	0.575342	0.287671	0.0958904	0.255708	0.0958904	0.287671	0.319635	0.0958904	0.543379	0.447489	0.703196	0.319635	0.127854	0.0958904	0.894977
Northwest China	2.83562	2.20548	1.26027	0.945205	7.56164	1.26027	2.20548	5.67123	2.83562	0.945205	2.52055	0.945205	2.83562	3.15068	0.945205	5.35616	4.41096	6.93151	3.15068	1.26027	0.945205	8.82192
