# Supplementary material for: Large-Scale Screening and Identification of S-RNase Alleles in Chinese and European Apricot Accessions Reveal Their Diversity and Geographic Distribution Patterns
Source: Int J Mol Sci. 2025 Sep 5;26(17):8667. doi: 10.3390/ijms26178667 (PMC12428848; doi:10.3390/ijms26178667)
Supplement: Supplementary file 1 [file ijms-26-08667-s001.zip › ijms-3793935-Supplementary Materials-proof/Table S3.xlsx]

## Sheet: Sheet1
Table S3 Correlation between S-genotype and yield
No.	Cultivar	Province, Country of origin	S-genotype	Yield	Number
19	Jingfeihong	Beijing, China	S8S11	high	17
24	Jingluohong	Beijing, China	S8S95	high
26	Jingren No.2	Beijing, China	S8	high
43	Guanlaoyelian	Tianjin province, China	S8S16	high
46	Chuanzhihong	Hebei province, China	S8S24	high
46	Dafeng	Hebei province, China	S8S94	high
50	Jiguang	Hebei province, China	S8S9	high
58	Xingtaihongjiexing	Hebei province, China	S8S97	high
85	Guofeng	Liaoning province, China	S8S18-2	high
124	Xinjiangshaxing	Xinjiang, China	S8S102	high
128	Haiquanhong	China	S8S11	high
135	99-2	Czech Republic	S8S9	high
137	99-15	Czech Republic	S8S9	high
139	99-31	Czech Republic	S8S66	high
145	Aurora	Czech Republic	S8S9	high
146	Betinka	Czech Republic	S8S52	high
151	Rumjanaja	Czech Republic	S8S53	high
9	Guajiayutianhexiangbai	Beijing, China	S8S17	low	6
16	Honghuomeizi	Beijing, China	S8S53	low
33	Luotuohuang	Beijing, China	S8S11	low
36	Pingguohong	Beijing, China	S8S66	low
84	Daxingmei	Liaoning province, China	S8	low
167	Pinghexing	Japan	S8S9	low
15	H-48	Beijing, China	S8S52	media	6
20	P35-146	Beijing, China	S8S30	media
38	Shanhuangxing	Beijing, China	S8S11	media
49	Ganyu	Hebei province, China	S8S16	media
86	Caoxing	Gansu province, China	S8S17	media
89	Zhupishui	Gansu province, China	S8	media
