# Supplementary material for: Large-Scale Screening and Identification of S-RNase Alleles in Chinese and European Apricot Accessions Reveal Their Diversity and Geographic Distribution Patterns
Source: Int J Mol Sci. 2025 Sep 5;26(17):8667. doi: 10.3390/ijms26178667 (PMC12428848; doi:10.3390/ijms26178667)
Supplement: Supplementary file 1 [file ijms-26-08667-s001.zip › ijms-3793935-Supplementary Materials-proof/Table S4.xlsx]

## Sheet: Sheet1
Table S4 Correlation between S-genotype and the characteristics of glabrous fruit skin
No.	Cultivar	Province, Country of origin	S-genotype	glabrous fruit skin	Number
12	H23-37	Beijing, China	S14S66	no	9
13	H23-43	Beijing, China	S14S66	no
14	H23-44	Beijing, China	S14S66	no
17	Huangjianzui	Beijing, China	S2S66	no
36	Pingguohong	Beijing, China	S8S66	no
139	99-31	Czech Republic	S8S66	no
155	Cegledi bibor kajszi	Hungary	S14S66	no
156	Cegledi orias	Hungary	S14S66	no
123	Shushangganxing	Xinjiang, China	S14S66	no
108	Ake	Xinjiang, China	S12S66	yes	8
110	Cuijianali	Xinjiang, China	S49S66	yes
113	Dayoujia	Xinjiang, China	S49S66	yes
114	Heiyexing	Xinjiang, China	S16S66	yes
115	Kezimayisang	Xinjiang, China	S14aS66	yes
117	Kumaiti	Xinjiang, China	S49S66	yes
119	Muyage	Xinjiang, China	S14S66	yes
121	Qiaoerpang	Xinjiang, China	S14S66	yes
