# Supplementary material for: Large-Scale Screening and Identification of S-RNase Alleles in Chinese and European Apricot Accessions Reveal Their Diversity and Geographic Distribution Patterns
Source: Int J Mol Sci. 2025 Sep 5;26(17):8667. doi: 10.3390/ijms26178667 (PMC12428848; doi:10.3390/ijms26178667)
Supplement: Supplementary file 1 [file ijms-26-08667-s001.zip › ijms-3793935-Supplementary Materials-proof/Table S5.xlsx]

## Sheet: Sheet1
Table S6 Homonymy of S-genotypes for some apricot cultivars
No.	Cultivar	S-genotype
		this study	previous	references
145	Aurora	S8S9	S1S17	Muñoz-Sanz et al, 2017 [30]
71	Badou	S36S102	S11S26	Wuyun et al., 2011 [28]
152	Bergeron	S2SC	S2SC	Muñoz-Sanz et al, 2017 [30]
153	Canino	S2S9	S2SC	Muñoz-Sanz et al, 2017 [30]
46	Chuanzhihong	S8S24	S12S14	Zhang et al., 2008 [25]
110	Cuijianali	S49S66	S41S43	Jiang et al., 2012 [27 ]
46	Dafeng	S8S94	S17S23	Wu et al., 2009 [26]
147	Hargand	S2	S1S2	Muñoz-Sanz et al, 2017 [30]
114	Heiyexing	S16S66	S8S27	Wuyun et al., 2011 [28]
73	Honghebao	S9S16	S8S19, S9S11	Qi et al.,2005 [24], Zhang et al.,2008 [25]
50	Jiguang	S8S9	S8S9	Wu et al., 2009 [26]
164	Ninfa	S2SC	S7SC	Muñoz-Sanz et al, 2017 [30]
121	Qiaoerpang	S14S66	S14S52	Jiang et al., 2012 [27 ]
122	Saimaiti	S24S53	S21S65	Jiang et al., 2012 [27 ]
104	Xinong 25	S10S36	S11S18	Zhang et al., 2008 [25]
105	Yinxiangbai	S36S53	S23S36, S9S17	Wuyun et al., 2011[28]; Zhang et al., 2008 [25]
107	Zhanggongyuan	S24S25	S24S25	Wu et al., 2009 [26]
