# Supplementary material for: Large-Scale Screening and Identification of S-RNase Alleles in Chinese and European Apricot Accessions Reveal Their Diversity and Geographic Distribution Patterns
Source: Int J Mol Sci. 2025 Sep 5;26(17):8667. doi: 10.3390/ijms26178667 (PMC12428848; doi:10.3390/ijms26178667)
Supplement: Supplementary file 1 [file ijms-26-08667-s001.zip › ijms-3793935-Supplementary Materials-proof/Table S6.xlsx]

## Sheet: Sheet1
	♂	Jingcuihong	Jingxianghong	Zhuyaozi	Xinong 25	Beishandabian	Zaoxiangbai	Shizixing	Jingluofeng	Kuijin	Longwangmao	You No.1	Jinkaite	Yuhankui	Mixiangxing	Muguaxing	Caizihuang	Machuanling	P51-54	Erhongxing	Cangzaotian No.1	Kuikepiman	Pingdingzhen	Ake	Yangshaohuang No.1	Chibangzi	Pinaizi	Jinyu	Kezimayisang	Daguohuanna	H23-37	H23-43	H23-44	Muyage	Qiaoerpang	Shushangganxing	Cegledi bibor kajszi	Cegledi orias	Longjingbaixing	Dongning No.1	Kuhehonglian	Zaotianhe	Lanzhuhong	Heiyexing	99-37	Bingtangwei	Xingtaidahongxing	Fangshanxiangbai	Shanbaixing
♀		S10S11	S10S11	S10S35	S10S36	S10S53	S10S53	S10S53	S11S102	S11S102	S11S103	S11S103	S11S104	S11S107	S11S15	S11S16	S11S16	S11S16	S11S17	S11S17	S11S49	S11S53	S12S36	S12S66	S13S102	S13S49	S13S49	S13S52	S14aS66	S14S49	S14S66	S14S66	S14S66	S14S66	S14S66	S14S66	S14S66	S14S66	S15S16	S16S100	S16S102	S16S105	S16S23	S16S66	S17S18-2	S17S25	S17S36	S17S53	S17S53
Jingcuihong	S10S11	×	×	◐	◐	◐	◐	◐	◐	◐	◐	◐	◐	◐	◐	◐	◐	◐	◐	◐	◐	◐	●	●	●	●	●	●	●	●	●	●	●	●	●	●	●	●	●	●	●	●	●	●	●	●	●	●	●
Jingxianghong	S10S11	×	×	◐	◐	◐	◐	◐	◐	◐	◐	◐	◐	◐	◐	◐	◐	◐	◐	◐	◐	◐	●	●	●	●	●	●	●	●	●	●	●	●	●	●	●	●	●	●	●	●	●	●	●	●	●	●	●
Zhuyaozi	S10S35	◐	◐	×	◐	◐	◐	◐	●	●	●	●	●	●	●	●	●	●	●	●	●	●	●	●	●	●	●	●	●	●	●	●	●	●	●	●	●	●	●	●	●	●	●	●	●	●	●	●	●
Xinong 25	S10S36	◐	◐	◐	×	◐	◐	◐	●	●	●	●	●	●	●	●	●	●	●	●	●	●	◐	●	●	●	●	●	●	●	●	●	●	●	●	●	●	●	●	●	●	●	●	●	●	●	◐	●	●
Beishandabian	S10S53	◐	◐	◐	◐	×	×	×	●	●	●	●	●	●	●	●	●	●	●	●	●	◐	●	●	●	●	●	●	●	●	●	●	●	●	●	●	●	●	●	●	●	●	●	●	●	●	●	◐	◐
Zaoxiangbai	S10S53	◐	◐	◐	◐	×	×	×	●	●	●	●	●	●	●	●	●	●	●	●	●	◐	●	●	●	●	●	●	●	●	●	●	●	●	●	●	●	●	●	●	●	●	●	●	●	●	●	◐	◐
Shizixing	S10S53	◐	◐	◐	◐	×	×	×	●	●	●	●	●	●	●	●	●	●	●	●	●	◐	●	●	●	●	●	●	●	●	●	●	●	●	●	●	●	●	●	●	●	●	●	●	●	●	●	◐	◐
Jingluofeng	S11S102	◐	◐	●	●	●	●	●	×	×	◐	◐	◐	◐	◐	◐	◐	◐	◐	◐	◐	◐	●	●	◐	●	●	●	●	●	●	●	●	●	●	●	●	●	●	●	◐	●	●	●	●	●	●	●	●
Kuijin	S11S102	◐	◐	●	●	●	●	●	×	×	◐	◐	◐	◐	◐	◐	◐	◐	◐	◐	◐	◐	●	●	◐	●	●	●	●	●	●	●	●	●	●	●	●	●	●	●	◐	●	●	●	●	●	●	●	●
Longwangmao	S11S103	◐	◐	●	●	●	●	●	◐	◐	×	×	◐	◐	◐	◐	◐	◐	◐	◐	◐	◐	●	●	●	●	●	●	●	●	●	●	●	●	●	●	●	●	●	●	●	●	●	●	●	●	●	●	●
You No.1	S11S103	◐	◐	●	●	●	●	●	◐	◐	×	×	◐	◐	◐	◐	◐	◐	◐	◐	◐	◐	●	●	●	●	●	●	●	●	●	●	●	●	●	●	●	●	●	●	●	●	●	●	●	●	●	●	●
Jinkaite	S11S104	◐	◐	●	●	●	●	●	◐	◐	◐	◐	×	◐	◐	◐	◐	◐	◐	◐	◐	◐	●	●	●	●	●	●	●	●	●	●	●	●	●	●	●	●	●	●	●	●	●	●	●	●	●	●	●
Yuhankui	S11S107	◐	◐	●	●	●	●	●	◐	◐	◐	◐	◐	×	◐	◐	◐	◐	◐	◐	◐	◐	●	●	●	●	●	●	●	●	●	●	●	●	●	●	●	●	●	●	●	●	●	●	●	●	●	●	●
Mixiangxing	S11S15	◐	◐	●	●	●	●	●	◐	◐	◐	◐	◐	◐	×	◐	◐	◐	◐	◐	◐	◐	●	●	●	●	●	●	●	●	●	●	●	●	●	●	●	●	◐	●	●	●	●	●	●	●	●	●	●
Muguaxing	S11S16	◐	◐	●	●	●	●	●	◐	◐	◐	◐	◐	◐	◐	×	×	×	◐	◐	◐	◐	●	●	●	●	●	●	●	●	●	●	●	●	●	●	●	●	◐	◐	◐	◐	◐	◐	●	●	●	●	●
Caizihuang	S11S16	◐	◐	●	●	●	●	●	◐	◐	◐	◐	◐	◐	◐	×	×	×	◐	◐	◐	◐	●	●	●	●	●	●	●	●	●	●	●	●	●	●	●	●	◐	◐	◐	◐	◐	◐	●	●	●	●	●
Machuanling	S11S16	◐	◐	●	●	●	●	●	◐	◐	◐	◐	◐	◐	◐	×	×	×	◐	◐	◐	◐	●	●	●	●	●	●	●	●	●	●	●	●	●	●	●	●	◐	◐	◐	◐	◐	◐	●	●	●	●	●
P51-54	S11S17	◐	◐	●	●	●	●	●	◐	◐	◐	◐	◐	◐	◐	◐	◐	◐	×	×	◐	◐	●	●	●	●	●	●	●	●	●	●	●	●	●	●	●	●	●	●	●	●	●	●	◐	◐	◐	◐	◐
Erhongxing	S11S17	◐	◐	●	●	●	●	●	◐	◐	◐	◐	◐	◐	◐	◐	◐	◐	×	×	◐	◐	●	●	●	●	●	●	●	●	●	●	●	●	●	●	●	●	●	●	●	●	●	●	◐	◐	◐	◐	◐
Cangzaotian No.1	S11S49	◐	◐	●	●	●	●	●	◐	◐	◐	◐	◐	◐	◐	◐	◐	◐	◐	◐	×	◐	●	●	●	◐	◐	●	●	◐	●	●	●	●	●	●	●	●	●	●	●	●	●	●	●	●	●	●	●
Kuikepiman	S11S53	◐	◐	●	●	◐	◐	◐	◐	◐	◐	◐	◐	◐	◐	◐	◐	◐	◐	◐	◐	×	●	●	●	●	●	●	●	●	●	●	●	●	●	●	●	●	●	●	●	●	●	●	●	●	●	◐	◐
Pingdingzhen	S12S36	●	●	●	◐	●	●	●	●	●	●	●	●	●	●	●	●	●	●	●	●	●	×	◐	●	●	●	●	●	●	●	●	●	●	●	●	●	●	●	●	●	●	●	●	●	●	◐	●	●
Ake	S12S66	●	●	●	●	●	●	●	●	●	●	●	●	●	●	●	●	●	●	●	●	●	◐	×	●	●	●	●	◐	●	◐	◐	◐	◐	◐	◐	◐	◐	●	●	●	●	●	◐	●	●	●	●	●
Yangshaohuang No.1	S13S102	●	●	●	●	●	●	●	◐	◐	●	●	●	●	●	●	●	●	●	●	●	●	●	●	×	◐	◐	◐	●	●	●	●	●	●	●	●	●	●	●	●	◐	●	●	●	●	●	●	●	●
Chibangzi	S13S49	●	●	●	●	●	●	●	●	●	●	●	●	●	●	●	●	●	●	●	◐	●	●	●	◐	×	×	◐	●	◐	●	●	●	●	●	●	●	●	●	●	●	●	●	●	●	●	●	●	●
Pinaizi	S13S49	●	●	●	●	●	●	●	●	●	●	●	●	●	●	●	●	●	●	●	◐	●	●	●	◐	×	×	◐	●	◐	●	●	●	●	●	●	●	●	●	●	●	●	●	●	●	●	●	●	●
Jinyu	S13S52	●	●	●	●	●	●	●	●	●	●	●	●	●	●	●	●	●	●	●	●	●	●	●	◐	◐	◐	×	●	●	●	●	●	●	●	●	●	●	●	●	●	●	●	●	●	●	●	●	●
Kezimayisang	S14aS66	●	●	●	●	●	●	●	●	●	●	●	●	●	●	●	●	●	●	●	●	●	●	◐	●	●	●	●	×	◐	×	×	×	×	×	×	×	×	●	●	●	●	●	◐	●	●	●	●	●
Daguohuanna	S14S49	●	●	●	●	●	●	●	●	●	●	●	●	●	●	●	●	●	●	●	◐	●	●	●	●	◐	◐	●	◐	×	◐	◐	◐	◐	◐	◐	◐	◐	●	●	●	●	●	●	●	●	●	●	●
H23-37	S14S66	●	●	●	●	●	●	●	●	●	●	●	●	●	●	●	●	●	●	●	●	●	●	◐	●	●	●	●	×	◐	×	×	×	×	×	×	×	×	●	●	●	●	●	◐	●	●	●	●	●
H23-43	S14S66	●	●	●	●	●	●	●	●	●	●	●	●	●	●	●	●	●	●	●	●	●	●	◐	●	●	●	●	×	◐	×	×	×	×	×	×	×	×	●	●	●	●	●	◐	●	●	●	●	●
H23-44	S14S66	●	●	●	●	●	●	●	●	●	●	●	●	●	●	●	●	●	●	●	●	●	●	◐	●	●	●	●	×	◐	×	×	×	×	×	×	×	×	●	●	●	●	●	◐	●	●	●	●	●
Muyage	S14S66	●	●	●	●	●	●	●	●	●	●	●	●	●	●	●	●	●	●	●	●	●	●	◐	●	●	●	●	×	◐	×	×	×	×	×	×	×	×	●	●	●	●	●	◐	●	●	●	●	●
Qiaoerpang	S14S66	●	●	●	●	●	●	●	●	●	●	●	●	●	●	●	●	●	●	●	●	●	●	◐	●	●	●	●	×	◐	×	×	×	×	×	×	×	×	●	●	●	●	●	◐	●	●	●	●	●
Shushangganxing	S14S66	●	●	●	●	●	●	●	●	●	●	●	●	●	●	●	●	●	●	●	●	●	●	◐	●	●	●	●	×	◐	×	×	×	×	×	×	×	×	●	●	●	●	●	◐	●	●	●	●	●
Cegledi bibor kajszi	S14S66	●	●	●	●	●	●	●	●	●	●	●	●	●	●	●	●	●	●	●	●	●	●	◐	●	●	●	●	×	◐	×	×	×	×	×	×	×	×	●	●	●	●	●	◐	●	●	●	●	●
Cegledi orias	S14S66	●	●	●	●	●	●	●	●	●	●	●	●	●	●	●	●	●	●	●	●	●	●	◐	●	●	●	●	×	◐	×	×	×	×	×	×	×	×	●	●	●	●	●	◐	●	●	●	●	●
Longjingbaixing	S15S16	●	●	●	●	●	●	●	●	●	●	●	●	●	◐	◐	◐	◐	●	●	●	●	●	●	●	●	●	●	●	●	●	●	●	●	●	●	●	●	×	◐	◐	◐	◐	◐	●	●	●	●	●
Dongning No.1	S16S100	●	●	●	●	●	●	●	●	●	●	●	●	●	●	◐	◐	◐	●	●	●	●	●	●	●	●	●	●	●	●	●	●	●	●	●	●	●	●	◐	×	◐	◐	◐	◐	●	●	●	●	●
Kuhehonglian	S16S102	●	●	●	●	●	●	●	◐	◐	●	●	●	●	●	◐	◐	◐	●	●	●	●	●	●	◐	●	●	●	●	●	●	●	●	●	●	●	●	●	◐	◐	×	◐	◐	◐	●	●	●	●	●
Zaotianhe	S16S105	●	●	●	●	●	●	●	●	●	●	●	●	●	●	◐	◐	◐	●	●	●	●	●	●	●	●	●	●	●	●	●	●	●	●	●	●	●	●	◐	◐	◐	×	◐	◐	●	●	●	●	●
Lanzhuhong	S16S23	●	●	●	●	●	●	●	●	●	●	●	●	●	●	◐	◐	◐	●	●	●	●	●	●	●	●	●	●	●	●	●	●	●	●	●	●	●	●	◐	◐	◐	◐	×	◐	●	●	●	●	●
Heiyexing	S16S66	●	●	●	●	●	●	●	●	●	●	●	●	●	●	◐	◐	◐	●	●	●	●	●	◐	●	●	●	●	◐	●	◐	◐	◐	◐	◐	◐	◐	◐	◐	◐	◐	◐	◐	×	●	●	●	●	●
99-37	S17S18-2	●	●	●	●	●	●	●	●	●	●	●	●	●	●	●	●	●	◐	◐	●	●	●	●	●	●	●	●	●	●	●	●	●	●	●	●	●	●	●	●	●	●	●	●	×	◐	◐	◐	◐
Bingtangwei	S17S25	●	●	●	●	●	●	●	●	●	●	●	●	●	●	●	●	●	◐	◐	●	●	●	●	●	●	●	●	●	●	●	●	●	●	●	●	●	●	●	●	●	●	●	●	◐	×	◐	◐	◐
Xingtaidahongxing	S17S36	●	●	●	◐	●	●	●	●	●	●	●	●	●	●	●	●	●	◐	◐	●	●	◐	●	●	●	●	●	●	●	●	●	●	●	●	●	●	●	●	●	●	●	●	●	◐	◐	×	◐	◐
Fangshanxiangbai	S17S53	●	●	●	●	◐	◐	◐	●	●	●	●	●	●	●	●	●	●	◐	◐	●	◐	●	●	●	●	●	●	●	●	●	●	●	●	●	●	●	●	●	●	●	●	●	●	◐	◐	◐	×	×
Shanbaixing	S17S53	●	●	●	●	◐	◐	◐	●	●	●	●	●	●	●	●	●	●	◐	◐	●	◐	●	●	●	●	●	●	●	●	●	●	●	●	●	●	●	●	●	●	●	●	●	●	◐	◐	◐	×	×
Wanxiangbai	S17S53	●	●	●	●	◐	◐	◐	●	●	●	●	●	●	●	●	●	●	◐	◐	●	◐	●	●	●	●	●	●	●	●	●	●	●	●	●	●	●	●	●	●	●	●	●	●	◐	◐	◐	×	×
Xiaopuxiaobai	S17S53	●	●	●	●	◐	◐	◐	●	●	●	●	●	●	●	●	●	●	◐	◐	●	◐	●	●	●	●	●	●	●	●	●	●	●	●	●	●	●	●	●	●	●	●	●	●	◐	◐	◐	×	×
Dabaiyou	S18-2S49	●	●	●	●	●	●	●	●	●	●	●	●	●	●	●	●	●	●	●	◐	●	●	●	●	◐	◐	●	●	◐	●	●	●	●	●	●	●	●	●	●	●	●	●	●	◐	●	●	●	●
H21-25	S23S53	●	●	●	●	◐	◐	◐	●	●	●	●	●	●	●	●	●	●	●	●	●	◐	●	●	●	●	●	●	●	●	●	●	●	●	●	●	●	●	●	●	●	●	◐	●	●	●	●	◐	◐
Xiaoyubada	S23S53	●	●	●	●	◐	◐	◐	●	●	●	●	●	●	●	●	●	●	●	●	●	◐	●	●	●	●	●	●	●	●	●	●	●	●	●	●	●	●	●	●	●	●	◐	●	●	●	●	◐	◐
Yinxing	S23S53	●	●	●	●	◐	◐	◐	●	●	●	●	●	●	●	●	●	●	●	●	●	◐	●	●	●	●	●	●	●	●	●	●	●	●	●	●	●	●	●	●	●	●	◐	●	●	●	●	◐	◐
Zhanggongyuan	S24S25	●	●	●	●	●	●	●	●	●	●	●	●	●	●	●	●	●	●	●	●	●	●	●	●	●	●	●	●	●	●	●	●	●	●	●	●	●	●	●	●	●	●	●	●	◐	●	●	●
Yingchun	S24S36	●	●	●	◐	●	●	●	●	●	●	●	●	●	●	●	●	●	●	●	●	●	◐	●	●	●	●	●	●	●	●	●	●	●	●	●	●	●	●	●	●	●	●	●	●	●	◐	●	●
Jingjia No.1	S24S49	●	●	●	●	●	●	●	●	●	●	●	●	●	●	●	●	●	●	●	◐	●	●	●	●	◐	◐	●	●	◐	●	●	●	●	●	●	●	●	●	●	●	●	●	●	●	●	●	●	●
Liguangxing	S24S49	●	●	●	●	●	●	●	●	●	●	●	●	●	●	●	●	●	●	●	◐	●	●	●	●	◐	◐	●	●	◐	●	●	●	●	●	●	●	●	●	●	●	●	●	●	●	●	●	●	●
Jitka	S24S49	●	●	●	●	●	●	●	●	●	●	●	●	●	●	●	●	●	●	●	◐	●	●	●	●	◐	◐	●	●	◐	●	●	●	●	●	●	●	●	●	●	●	●	●	●	●	●	●	●	●
Saimaiti	S24S53	●	●	●	●	◐	◐	◐	●	●	●	●	●	●	●	●	●	●	●	●	●	◐	●	●	●	●	●	●	●	●	●	●	●	●	●	●	●	●	●	●	●	●	●	●	●	●	●	◐	◐
99-44	S24S9	●	●	●	●	●	●	●	●	●	●	●	●	●	●	●	●	●	●	●	●	●	●	●	●	●	●	●	●	●	●	●	●	●	●	●	●	●	●	●	●	●	●	●	●	●	●	●	●
Jingjia No.2	S24S93	●	●	●	●	●	●	●	●	●	●	●	●	●	●	●	●	●	●	●	●	●	●	●	●	●	●	●	●	●	●	●	●	●	●	●	●	●	●	●	●	●	●	●	●	●	●	●	●
Jidanxing	S25S26	●	●	●	●	●	●	●	●	●	●	●	●	●	●	●	●	●	●	●	●	●	●	●	●	●	●	●	●	●	●	●	●	●	●	●	●	●	●	●	●	●	●	●	●	◐	●	●	●
Huangjianzui	S2S66	●	●	●	●	●	●	●	●	●	●	●	●	●	●	●	●	●	●	●	●	●	●	◐	●	●	●	●	◐	●	◐	◐	◐	◐	◐	◐	◐	◐	●	●	●	●	●	◐	●	●	●	●	●
Meiwuming	S2S8	●	●	●	●	●	●	●	●	●	●	●	●	●	●	●	●	●	●	●	●	●	●	●	●	●	●	●	●	●	●	●	●	●	●	●	●	●	●	●	●	●	●	●	●	●	●	●	●
Jennycot	S2S9	●	●	●	●	●	●	●	●	●	●	●	●	●	●	●	●	●	●	●	●	●	●	●	●	●	●	●	●	●	●	●	●	●	●	●	●	●	●	●	●	●	●	●	●	●	●	●	●
B089	S2S9	●	●	●	●	●	●	●	●	●	●	●	●	●	●	●	●	●	●	●	●	●	●	●	●	●	●	●	●	●	●	●	●	●	●	●	●	●	●	●	●	●	●	●	●	●	●	●	●
Canino	S2S9	●	●	●	●	●	●	●	●	●	●	●	●	●	●	●	●	●	●	●	●	●	●	●	●	●	●	●	●	●	●	●	●	●	●	●	●	●	●	●	●	●	●	●	●	●	●	●	●
Bergeron	S2SC	●	●	●	●	●	●	●	●	●	●	●	●	●	●	●	●	●	●	●	●	●	●	●	●	●	●	●	●	●	●	●	●	●	●	●	●	●	●	●	●	●	●	●	●	●	●	●	●
Ninfa	S2SC	●	●	●	●	●	●	●	●	●	●	●	●	●	●	●	●	●	●	●	●	●	●	●	●	●	●	●	●	●	●	●	●	●	●	●	●	●	●	●	●	●	●	●	●	●	●	●	●
Yangshaohuang No.2	S36S102	●	●	●	◐	●	●	●	◐	◐	●	●	●	●	●	●	●	●	●	●	●	●	◐	●	◐	●	●	●	●	●	●	●	●	●	●	●	●	●	●	●	◐	●	●	●	●	●	◐	●	●
Badou	S36S102	●	●	●	◐	●	●	●	◐	◐	●	●	●	●	●	●	●	●	●	●	●	●	◐	●	◐	●	●	●	●	●	●	●	●	●	●	●	●	●	●	●	◐	●	●	●	●	●	◐	●	●
Dapiantou	S36S102	●	●	●	◐	●	●	●	◐	◐	●	●	●	●	●	●	●	●	●	●	●	●	◐	●	◐	●	●	●	●	●	●	●	●	●	●	●	●	●	●	●	◐	●	●	●	●	●	◐	●	●
Yinxiangbai	S36S53	●	●	●	◐	◐	◐	◐	●	●	●	●	●	●	●	●	●	●	●	●	●	◐	◐	●	●	●	●	●	●	●	●	●	●	●	●	●	●	●	●	●	●	●	●	●	●	●	◐	◐	◐
Cuijianali	S49S66	●	●	●	●	●	●	●	●	●	●	●	●	●	●	●	●	●	●	●	◐	●	●	◐	●	◐	◐	●	◐	◐	◐	◐	◐	◐	◐	◐	◐	◐	●	●	●	●	●	◐	●	●	●	●	●
Dayoujia	S49S66	●	●	●	●	●	●	●	●	●	●	●	●	●	●	●	●	●	●	●	◐	●	●	◐	●	◐	◐	●	◐	◐	◐	◐	◐	◐	◐	◐	◐	◐	●	●	●	●	●	◐	●	●	●	●	●
Kumaiti	S49S66	●	●	●	●	●	●	●	●	●	●	●	●	●	●	●	●	●	●	●	◐	●	●	◐	●	◐	◐	●	◐	◐	◐	◐	◐	◐	◐	◐	◐	◐	●	●	●	●	●	◐	●	●	●	●	●
B095	S49S93	●	●	●	●	●	●	●	●	●	●	●	●	●	●	●	●	●	●	●	◐	●	●	●	●	◐	◐	●	●	◐	●	●	●	●	●	●	●	●	●	●	●	●	●	●	●	●	●	●	●
Xinshisheng	S52S53	●	●	●	●	◐	◐	◐	●	●	●	●	●	●	●	●	●	●	●	●	●	◐	●	●	●	●	●	◐	●	●	●	●	●	●	●	●	●	●	●	●	●	●	●	●	●	●	●	◐	◐
Longquanwuxiangbai	S53S106	●	●	●	●	◐	◐	◐	●	●	●	●	●	●	●	●	●	●	●	●	●	◐	●	●	●	●	●	●	●	●	●	●	●	●	●	●	●	●	●	●	●	●	●	●	●	●	●	◐	◐
Xinjiangshaxing	S8S102	●	●	●	●	●	●	●	◐	◐	●	●	●	●	●	●	●	●	●	●	●	●	●	●	◐	●	●	●	●	●	●	●	●	●	●	●	●	●	●	●	◐	●	●	●	●	●	●	●	●
Jingfeihong	S8S11	◐	◐	●	●	●	●	●	◐	◐	◐	◐	◐	◐	◐	◐	◐	◐	◐	◐	◐	◐	●	●	●	●	●	●	●	●	●	●	●	●	●	●	●	●	●	●	●	●	●	●	●	●	●	●	●
Luotuohuang	S8S11	◐	◐	●	●	●	●	●	◐	◐	◐	◐	◐	◐	◐	◐	◐	◐	◐	◐	◐	◐	●	●	●	●	●	●	●	●	●	●	●	●	●	●	●	●	●	●	●	●	●	●	●	●	●	●	●
Shanhuangxing	S8S11	◐	◐	●	●	●	●	●	◐	◐	◐	◐	◐	◐	◐	◐	◐	◐	◐	◐	◐	◐	●	●	●	●	●	●	●	●	●	●	●	●	●	●	●	●	●	●	●	●	●	●	●	●	●	●	●
Haiquanhong	S8S11	◐	◐	●	●	●	●	●	◐	◐	◐	◐	◐	◐	◐	◐	◐	◐	◐	◐	◐	◐	●	●	●	●	●	●	●	●	●	●	●	●	●	●	●	●	●	●	●	●	●	●	●	●	●	●	●
Guanlaoyelian	S8S16	●	●	●	●	●	●	●	●	●	●	●	●	●	●	◐	◐	◐	●	●	●	●	●	●	●	●	●	●	●	●	●	●	●	●	●	●	●	●	◐	◐	◐	◐	◐	◐	●	●	●	●	●
Ganyu	S8S16	●	●	●	●	●	●	●	●	●	●	●	●	●	●	◐	◐	◐	●	●	●	●	●	●	●	●	●	●	●	●	●	●	●	●	●	●	●	●	◐	◐	◐	◐	◐	◐	●	●	●	●	●
Guajiayutianhexiangbai	S8S17	●	●	●	●	●	●	●	●	●	●	●	●	●	●	●	●	●	◐	◐	●	●	●	●	●	●	●	●	●	●	●	●	●	●	●	●	●	●	●	●	●	●	●	●	◐	◐	◐	◐	◐
Caoxing	S8S17	●	●	●	●	●	●	●	●	●	●	●	●	●	●	●	●	●	◐	◐	●	●	●	●	●	●	●	●	●	●	●	●	●	●	●	●	●	●	●	●	●	●	●	●	◐	◐	◐	◐	◐
Guofeng	S8S18-2	●	●	●	●	●	●	●	●	●	●	●	●	●	●	●	●	●	●	●	●	●	●	●	●	●	●	●	●	●	●	●	●	●	●	●	●	●	●	●	●	●	●	●	◐	●	●	●	●
Chuanzhihong	S8S24	●	●	●	●	●	●	●	●	●	●	●	●	●	●	●	●	●	●	●	●	●	●	●	●	●	●	●	●	●	●	●	●	●	●	●	●	●	●	●	●	●	●	●	●	●	●	●	●
P35-146	S8S30	●	●	●	●	●	●	●	●	●	●	●	●	●	●	●	●	●	●	●	●	●	●	●	●	●	●	●	●	●	●	●	●	●	●	●	●	●	●	●	●	●	●	●	●	●	●	●	●
H-48	S8S52	●	●	●	●	●	●	●	●	●	●	●	●	●	●	●	●	●	●	●	●	●	●	●	●	●	●	◐	●	●	●	●	●	●	●	●	●	●	●	●	●	●	●	●	●	●	●	●	●
Betinka	S8S52	●	●	●	●	●	●	●	●	●	●	●	●	●	●	●	●	●	●	●	●	●	●	●	●	●	●	◐	●	●	●	●	●	●	●	●	●	●	●	●	●	●	●	●	●	●	●	●	●
Chuanling	S8S53	●	●	●	●	◐	◐	◐	●	●	●	●	●	●	●	●	●	●	●	●	●	◐	●	●	●	●	●	●	●	●	●	●	●	●	●	●	●	●	●	●	●	●	●	●	●	●	●	◐	◐
Honghuomeizi	S8S53	●	●	●	●	◐	◐	◐	●	●	●	●	●	●	●	●	●	●	●	●	●	◐	●	●	●	●	●	●	●	●	●	●	●	●	●	●	●	●	●	●	●	●	●	●	●	●	●	◐	◐
Rumjanaja	S8S53	●	●	●	●	◐	◐	◐	●	●	●	●	●	●	●	●	●	●	●	●	●	◐	●	●	●	●	●	●	●	●	●	●	●	●	●	●	●	●	●	●	●	●	●	●	●	●	●	◐	◐
Pingguohong	S8S66	●	●	●	●	●	●	●	●	●	●	●	●	●	●	●	●	●	●	●	●	●	●	◐	●	●	●	●	◐	●	◐	◐	◐	◐	◐	◐	◐	◐	●	●	●	●	●	◐	●	●	●	●	●
99-32	S8S66	●	●	●	●	●	●	●	●	●	●	●	●	●	●	●	●	●	●	●	●	●	●	◐	●	●	●	●	◐	●	◐	◐	◐	◐	◐	◐	◐	◐	●	●	●	●	●	◐	●	●	●	●	●
Jiguang	S8S9	●	●	●	●	●	●	●	●	●	●	●	●	●	●	●	●	●	●	●	●	●	●	●	●	●	●	●	●	●	●	●	●	●	●	●	●	●	●	●	●	●	●	●	●	●	●	●	●
99-2	S8S9	●	●	●	●	●	●	●	●	●	●	●	●	●	●	●	●	●	●	●	●	●	●	●	●	●	●	●	●	●	●	●	●	●	●	●	●	●	●	●	●	●	●	●	●	●	●	●	●
99-15	S8S9	●	●	●	●	●	●	●	●	●	●	●	●	●	●	●	●	●	●	●	●	●	●	●	●	●	●	●	●	●	●	●	●	●	●	●	●	●	●	●	●	●	●	●	●	●	●	●	●
Aurora	S8S9	●	●	●	●	●	●	●	●	●	●	●	●	●	●	●	●	●	●	●	●	●	●	●	●	●	●	●	●	●	●	●	●	●	●	●	●	●	●	●	●	●	●	●	●	●	●	●	●
Pinghexing	S8S9	●	●	●	●	●	●	●	●	●	●	●	●	●	●	●	●	●	●	●	●	●	●	●	●	●	●	●	●	●	●	●	●	●	●	●	●	●	●	●	●	●	●	●	●	●	●	●	●
Dafeng	S8S94	●	●	●	●	●	●	●	●	●	●	●	●	●	●	●	●	●	●	●	●	●	●	●	●	●	●	●	●	●	●	●	●	●	●	●	●	●	●	●	●	●	●	●	●	●	●	●	●
Jingluohong	S8S95	●	●	●	●	●	●	●	●	●	●	●	●	●	●	●	●	●	●	●	●	●	●	●	●	●	●	●	●	●	●	●	●	●	●	●	●	●	●	●	●	●	●	●	●	●	●	●	●
Xingtaihongjiexing	S8S97	●	●	●	●	●	●	●	●	●	●	●	●	●	●	●	●	●	●	●	●	●	●	●	●	●	●	●	●	●	●	●	●	●	●	●	●	●	●	●	●	●	●	●	●	●	●	●	●
Beizhaihongxing	S93S103	●	●	●	●	●	●	●	●	●	◐	◐	●	●	●	●	●	●	●	●	●	●	●	●	●	●	●	●	●	●	●	●	●	●	●	●	●	●	●	●	●	●	●	●	●	●	●	●	●
Baixing 10-38	S9S10	◐	◐	◐	◐	◐	◐	◐	●	●	●	●	●	●	●	●	●	●	●	●	●	●	●	●	●	●	●	●	●	●	●	●	●	●	●	●	●	●	●	●	●	●	●	●	●	●	●	●	●
Early orange	S9S11	◐	◐	●	●	●	●	●	◐	◐	◐	◐	◐	◐	◐	◐	◐	◐	◐	◐	◐	◐	●	●	●	●	●	●	●	●	●	●	●	●	●	●	●	●	●	●	●	●	●	●	●	●	●	●	●
Tianedan	S9S16	●	●	●	●	●	●	●	●	●	●	●	●	●	●	◐	◐	◐	●	●	●	●	●	●	●	●	●	●	●	●	●	●	●	●	●	●	●	●	◐	◐	◐	◐	◐	◐	●	●	●	●	●
Honghebao	S9S16	●	●	●	●	●	●	●	●	●	●	●	●	●	●	◐	◐	◐	●	●	●	●	●	●	●	●	●	●	●	●	●	●	●	●	●	●	●	●	◐	◐	◐	◐	◐	◐	●	●	●	●	●
Beianhe	S9S17	●	●	●	●	●	●	●	●	●	●	●	●	●	●	●	●	●	◐	◐	●	●	●	●	●	●	●	●	●	●	●	●	●	●	●	●	●	●	●	●	●	●	●	●	◐	◐	◐	◐	◐
Haihongzhen	S9S17	●	●	●	●	●	●	●	●	●	●	●	●	●	●	●	●	●	◐	◐	●	●	●	●	●	●	●	●	●	●	●	●	●	●	●	●	●	●	●	●	●	●	●	●	◐	◐	◐	◐	◐
99-43	S9S17	●	●	●	●	●	●	●	●	●	●	●	●	●	●	●	●	●	◐	◐	●	●	●	●	●	●	●	●	●	●	●	●	●	●	●	●	●	●	●	●	●	●	●	●	◐	◐	◐	◐	◐
Jingzaohong	S9S36	●	●	●	◐	●	●	●	●	●	●	●	●	●	●	●	●	●	●	●	●	●	◐	●	●	●	●	●	●	●	●	●	●	●	●	●	●	●	●	●	●	●	●	●	●	●	◐	●	●
Qingmisha	S9S44	●	●	●	●	●	●	●	●	●	●	●	●	●	●	●	●	●	●	●	●	●	●	●	●	●	●	●	●	●	●	●	●	●	●	●	●	●	●	●	●	●	●	●	●	●	●	●	●
Wondercot	S9S52	●	●	●	●	●	●	●	●	●	●	●	●	●	●	●	●	●	●	●	●	●	●	●	●	●	●	◐	●	●	●	●	●	●	●	●	●	●	●	●	●	●	●	●	●	●	●	●	●
Zaohuang	S9S53	●	●	●	●	◐	◐	◐	●	●	●	●	●	●	●	●	●	●	●	●	●	◐	●	●	●	●	●	●	●	●	●	●	●	●	●	●	●	●	●	●	●	●	●	●	●	●	●	◐	◐
Yuzaoguan	S9S53	●	●	●	●	◐	◐	◐	●	●	●	●	●	●	●	●	●	●	●	●	●	◐	●	●	●	●	●	●	●	●	●	●	●	●	●	●	●	●	●	●	●	●	●	●	●	●	●	◐	◐
H20-5	S9S95	●	●	●	●	●	●	●	●	●	●	●	●	●	●	●	●	●	●	●	●	●	●	●	●	●	●	●	●	●	●	●	●	●	●	●	●	●	●	●	●	●	●	●	●	●	●	●	●
Bora	S9SC	●	●	●	●	●	●	●	●	●	●	●	●	●	●	●	●	●	●	●	●	●	●	●	●	●	●	●	●	●	●	●	●	●	●	●	●	●	●	●	●	●	●	●	●	●	●	●	●
Note: × in- compatible
● completely compatible
◐ semi- compatible
[truncated: 74 more columns]
