# Supplementary material for: Large-Scale Screening and Identification of S-RNase Alleles in Chinese and European Apricot Accessions Reveal Their Diversity and Geographic Distribution Patterns
Source: Int J Mol Sci. 2025 Sep 5;26(17):8667. doi: 10.3390/ijms26178667 (PMC12428848; doi:10.3390/ijms26178667)
Supplement: Supplementary file 1 [file ijms-26-08667-s001.zip › ijms-3793935-Supplementary Materials-proof/phylogenetic tree file.nwk]

(((((((((((((((A-S97:0.00375566,A-S106:0.01363609)0.7378:0.01937487,A-S28:0.03469235)0.7738:0.02994968,A-S15:0.04409044)0.4059:0.01328109,(A-S23:0.00000000,A-S53:0.02351257)0.9989:0.12657621)0.1152:0.01254770,(A-S105:0.09238091,(A-S11:0.06913474,A-S30:0.05948264)0.5169:0.03737203)0.1004:0.00021791)0.1533:0.01178757,A-S2:0.10605526)0.1702:0.01808556,(((A-S10:0.02061328,A-S96:0.00000000)0.6385:0.04706263,A-S12:0.04533119)0.6015:0.05437802,(A-S18-2:0.07714815,(A-S14:0.00000000,(A-S14a:0.00000000,A-S66:0.00117827)0.4841:0.00467761)0.9419:0.05983681)0.2273:0.00991328)0.2146:0.02076088)0.0127:0.00920271,(A-S8:0.09712072,A-S20:0.07472954)0.2336:0.01571749)0.0042:0.01149210,(A-S54:0.11521260,(((A-S36:0.05950579,A-S102:0.17260643)0.5571:0.03280816,A-S101:0.12377513)0.0751:0.00671780,(((A-S95:0.04781158,A-S103:0.05265895)0.9979:0.10202419,A-S25:0.10716123)0.4101:0.02593475,((A-S98:0.12944604,A-S104:0.13657454)0.3330:0.01761396,(A-S99:0.14239543,A-S100:0.09399335)0.1734:0.01154535)0.0645:0.00715565)0.1015:0.00751206)0.0507:0.02141979)0.0042:0.00993318)0.0106:0.00167678,(((A-S9:0.02005504,A-S44:0.00000000)0.5000:0.00863260,A-S17:0.00936628)0.7960:0.07156134,(A-S40-1:0.10054502,(A-S26:0.18186598,A-S40-2:0.15988331)0.6723:0.07262739)0.2822:0.02710338)0.0666:0.01666023)0.0581:0.01733164,(A-S24:0.10242041,A-S35:0.04599959)0.4091:0.03035756)0.0222:0.00914042,(A-S16:0.08448451,(A-S13:0.00000000,A-S49:0.03220853)0.9989:0.12037480)0.2643:0.01815647)0.0899:0.01263734,A-S18-1:0.03995379)0.6607:0.05888637,(A-S52:0.03242152,A-S107:0.01887178)0.6670:0.01610760)0.8922:0.16042153,(A-S93:0.06881296,A-S94:0.07176899)0.7854:0.06497903,('Md_S24':0.15877254,'Md_S58':0.23559368)1.0000:0.46868724);
